# Supplementary material for: Depside and Depsidone Synthesis in Lichenized Fungi Comes into Focus through a Genome-Wide Comparison of the Olivetoric Acid and Physodic Acid Chemotypes of Pseudevernia furfuracea
Source: Biomolecules. 2021 Oct 2;11(10):1445. doi: 10.3390/biom11101445 (PMC8533459; doi:10.3390/biom11101445)
Supplement: Supplementary file 1 [file biomolecules-11-01445-s001.zip]

Archive with 5 entries (4 files):
- Supplementary-Table2.xlsx
- __MACOSX/
- __MACOSX/._Supplementary-Table2.xlsx
- Supplementary-Table1.xlsx
- __MACOSX/._Supplementary-Table1.xlsx
