# Supplementary material for: Depside and Depsidone Synthesis in Lichenized Fungi Comes into Focus through a Genome-Wide Comparison of the Olivetoric Acid and Physodic Acid Chemotypes of Pseudevernia furfuracea
Source: Biomolecules. 2021 Oct 2;11(10):1445. doi: 10.3390/biom11101445 (PMC8533459; doi:10.3390/biom11101445)
Supplement: Supplementary file 1 [file biomolecules-11-01445-s001.zip › Supplementary-Table2.xlsx]

## Sheet: Sheet1
Table S2: Details of the estimated biosynthetic gene clusters in the two chemotypes of P. furfuracea
Physodic acid							Olivetoric acid
cluster number	PKS #	Region (antiSMASH)	Type	From	To	size	Region	From	To	size (kb)	Most similar known cluster (MIBiG)	corresponding cluster in Calchera et al. [6] P. furfuracea olivetoric chemotype genome
1	unknown	Region 12.3	T1PKS-NR	342510	392772	50262	Region 7.3	1155224	1203150	47926	monascorubrin	PFUR33_06778
2	PKS20	Region 18.1	T1PKS-NR	417652	463243	45591	Region 2.6	1223920	1269511	45591	RES-1214-2	PFUR39_06409
3	PKS15	Region 44.1	T1PKS-NR	96787	143504	46717	Region 17.2	914741	961458	46717	naphthalene	PFUR37_07085
4	PKS16	Region 33.1	T1PKS-NR	260655	306948	46293	Region 24.2	284322	33041	251281	grayanic acid	PFUR17_02294
5	PKS27	Region 2.2	T1PKS-R	409205	461749	52544	Region 3.3	1176970	1225964	48995	tricholignan	PFUR3_00325
6	PKS23	Region 9.3	T1PKS-R	726111	773917	47806	Region 8.2	818171	858309	40138	atranorin	PFUR14_2144
7*	PKS13	Region 3.1	T1PKS-R -KR	1199296	1246078	46782	*NO HOMOLOGOUS CLUSTER DETECTED				melanin	PFUR28_4901
18	PKS14	Region 69.1	T1PKS-R	1222	55675	54453	Region 18.2	618659	665348	46689	6-hydroxymellein	NOT PRESENT
8		Region 1.1	T1PKS-R	663143	702226	39083	Region 4.1	1384979	1432482	47503	pyranonigrin E
9		Region 10.1	T1PKS-R	1	46795	46794	Region 2.3	690736	728567	37831
10		Region 12.1	T1PKS-R	163735	209365	45630	Region 7.1	974438	1019601	45163	byssochlamic acid
11		Region 16.1	T1PKS-R	88514	136966	48452	Region 5.1	143465	188244	44779
12		Region 2.4	T1PKS-R	1593145	1640057	46912	Region 3.1	318	46207	45889
13		Region 19.1	T1PKS-R	196044	243468	47424	Region 3.5	1874340	1921764	47424	neurosporin A
14		Region 43.1	T1PKS_2	251512	318049	66537	Region 5.3	1657668	1724214	66546
15		Region 9.2	T1PKS-R	292456	337869	45413	Region 8.3	1248503	1296625	48122	solanapyrone D
16		Region 22.3	T1PKS-R	407374	454741	47367	Region 9.1	6302	2915	-3387
17		Region 22.2	T1PKS-R	83023	120281	37258	Region 9.2	324195	368869	44674
19		Region 17.1	T1PKS-R	192675	275462	82787	Region 9.4	866095	950042	83947	betaenone A / betaenone B / betaenone C
20		Region 18.2	T3PKS	566203	607587	41384	Region 2.5	1079535	1120919	41384
21		Region 7.1	NRPS	381023	424568	43545	Region 13.1	505596	549141	43545
22		Region 28.1	NRPS	69662	113119	43457	Region 16.1	967523	1010980	43457
23		Region 21.1	NRPS	32495	371374	338879	Region 18.1	365627	412051	46424
24		Region 9.1	NRPS	161444	212444	51000	Region 8.4	1375298	1426298	51000
25		Region 10.2	NRPS-like	224853	264124	39271	Region 2.2	475725	510873	35148
26		Region 10.3	NRPS-like	396635	439841	43206	Region 2.1	264979	302713	37734
27		Region 1.2	NRPS-like	1266470	1303693	37223	Region 4.2	1995613	2036815	41202
28		Region 20.1	NRPS-like	18283	61711	43428	Region 5.2	1319370	1362798	43428
29		Region 39.1	NRPS-like	275261	318186	42925	Region 8.1	297918	335972	38054
30		Region 4.1	NRPS-like	450127	487993	37866	Region 1.3	799034	850962	51928
31		Region 50.1	NRPS-like	243261	281362	38101	Region 22.1	253202	296531	43329
32		Region 71.1	NRPS-like	11869	53749	41880	Region 2.4	1009273	1052623	43350
33		Region 8.1	NRPS-like	928933	972533	43600	Region 15.1	27049	70392	43343
34		Region 23.1	NRPS-like	452278	495898	43620	Region 23.1	78459	122079	43620
35		Region 1.3	NRPS-like,NR-T1PKS	1356159	1447256	91097	Region 4.3	2090164	2133687	43523	cichorine
							Region 1.1	799034	850962	51928
36		Region 2.1	NRPS,T1PKS	250662	302615	51953	Region 3.4	1333866	1385819	51953	ACT-Toxin II
37		Region 24.1	NRPS,T1PKS	137924	226455	88531	Region 26.1	140546	229212	88666	burnettramic acid A
38		Region 45.1	NRPS-like,T1PKS	143549	215441	71892	Region 20.1	534339	606665	72326
39		Region 4.2	T1PKS-R,NRPS-like	810638	876811	66173	Region 1.2	2032375	2068237	35862
40		Region 62.1	T1PKS,NRPS	53491	104113	50622	Region 25.1	18748	69373	50625	pyranonigrin E
41		Region 6.1	T1PKS,NRPS-like	162266	230475	68209	Region 14.1	183177	258759	75582
42		Region 2.2	T1PKS-R, NR	409205	461749	52544	Region 3.3	1176970	1225964	48994
43		Region 15.1	T3PKS,T1PKS-R	375158	426565	51407	Region 17.1	267851	312364	44513
44		Region 38.1	terpene	7761	9957	2196	Region 10.2	1012293	1034253	21960
45		Region 33.2	terpene	33361	354829	321468	Region 24.1	236177	257396	21219
46		Region 2.3	terpene	1341833	1363489	21656	Region 3.2	216401	238057	21656	squalestatin S1
47		Region 12.2	terpene	309185	330348	21163	Region 7.2	1119400	1140563	21163
48		Region 60.1	terpene	43162	65192	22030	Region 13.2	1165164	1187194	22030
49		Region 36.1	indole	152	36456	36304	Region 28.1	1081	32066	30985
50		Region 22.1	indole	46005	67339	21334	Region 9.3	375659	397005	21346
51*		Region 78.1	T1PKS-HR	1	24061	24060	*NO HOMOLOGOUS CLUSTER DETECTED
52		Region 7.2	T1PKS-NR	444355	491202	46847	NO HOMOLOGOUS CLUSTER DETECTED
53		Region 25.1	T1PKS-HR	311756	361545	49789	NO HOMOLOGOUS CLUSTER DETECTED
54		Region 60.2	NRPS,T1PKS-R	104659	147982	43323	NO HOMOLOGOUS CLUSTER DETECTED
55		Region 65.1	T1PKS-R, BROKEN PKS	20272	6545	13727	NO HOMOLOGOUS CLUSTER DETECTED
56		Region 27.1	terpene	2863	24141	21278	NO HOMOLOGOUS CLUSTER DETECTED
57		NO HOMOLOGOUS CLUSTER DETECTED				0	Region 10.1	772391	791078
*raw reads present in both chemotypes
