# Supplementary material for: Depside and Depsidone Synthesis in Lichenized Fungi Comes into Focus through a Genome-Wide Comparison of the Olivetoric Acid and Physodic Acid Chemotypes of Pseudevernia furfuracea
Source: Biomolecules. 2021 Oct 2;11(10):1445. doi: 10.3390/biom11101445 (PMC8533459; doi:10.3390/biom11101445)
Supplement: Supplementary file 1 [file biomolecules-11-01445-s001.zip › Supplementary-Table1.xlsx]

## Sheet: Sheet1
no.	genus	species	remarks	Herbarium	Herbarium number	country	province	locality	lat	long	ecology	elevation (m)	substrate	year	collector(s)
1	Pseudevernia	furfuracea	Olivetoric acid chemotype	F	FR-0269080	Spain	Guadalajara	Majaelrayo, Mediterranean shrubland, on bark of Quercus sp.	41.141785	-3.306956	Mediterranean	1365	Tree	2018	Francesco Dal Grande & P. K. Divakar
2	Pseudevernia	furfuracea	Physodic acid chemotype	F	FR-0269081	Spain	Guadalajara	Majaelrayo, Mediterranean shrubland, on bark of Quercus sp.	41.141785	-3.306956	Mediterranean	1365	Tree	2018	Francesco Dal Grande & P. K. Divakar
